# Supplementary material for: Adenophora Stricta Root Extract Protects Lung Injury from Exposure to Particulate Matter 2.5 in Mice
Source: Antioxidants (Basel). 2022 Jul 15;11(7):1376. doi: 10.3390/antiox11071376 (PMC9312037; doi:10.3390/antiox11071376)
Supplement: Supplementary file 1 [file antioxidants-11-01376-s001.zip]

Archive with 1 entries (1 files):
- antioxidants-1762100-supplementary.pdf
